# Supplementary material for: SARS-CoV-2-specific T cells in unexposed adults display broad trafficking potential and cross-react with commensal antigens
Source: Sci Immunol. 2022 Jul 14:eabn3127. doi: 10.1126/sciimmunol.abn3127 (PMC9348748; doi:10.1126/sciimmunol.abn3127)
Supplement: Supplementary file 2 — Table S7 [file sciimmunol.abn3127_table_s7.xlsx]

## Sheet: Fig1B
	Raw data:														Log transformed data:
		HD1	HD2	HD3	HD4	HD5	HD6	HD7	HD8	HD9	HD10	HD11	HD12			HD1	HD2	HD3	HD4	HD5	HD6	HD7	HD8	HD9	HD10	HD11	HD12
	S116	0.5766386	2.493688	0.2387719	0.4690143	0.0736338	0	0	0.1675191	0.2799703	0.04049306	0.2272672	0.1974666		S116	-0.239096289443634	0.396842115399703	-0.622016784716083	-0.328813915672093	-1.13292278642474			-0.775935668915494	-0.552888037337225	-1.39261940300683	-0.643463238656424	-0.704506351492556
	S166	0.2569338	0.449828	0.5762198	0.9717385	0.1284402	0	0.8248679	0.9082361	0.6991004	1.197916	0	0.3275545		S166	-0.590178759930172	-0.346953514958586	-0.239411822621034	-0.0124505903067754	-0.891299026845579		-0.0836155967769244	-0.0418012400267585	-0.155460449383304	0.0784263656196556		-0.484716429778846
	S236	0.4276096	5743-07-01	0.880787	0.9553314	0	0.5986448	0	0.2512787	5.590499	1.975431	0.3352749	0.6504397		S236	-0.368952553275641	0.879342502496496	-0.0551291039703753	-0.0198459475524553		-0.222830785550029		-0.599844323442912	0.747450574125142	0.295661864772923	-0.474598958350255	-0.186792959165605
	S326	0.4015607	1.974219	0.8929732	0.401468	0	0.4345233	0.2807471	0.3347018	0.9674054	0.2348895	0.3018757	0.8971964		S326	-0.396248797377746	0.295395327267783	-0.0491615750048131	-0.396349065521715		-0.361986930860605	-0.551684721123503	-0.475341952034319	-0.0143914927345628	-0.62913639656416	-0.520171844845912	-0.0471124776919138
	S336	0.8739245	0.3378564	2.26034	0.2157223	0.4329144	0	0.1859545	0.7777583	0	0.04242752	0	0		S336	-0.058526085271438	-0.471267849838434	0.354173770571199	-0.666104957974162	-0.363597968041018		-0.73059330748236	-0.109155345535921		-1.37235235314483
	S451	0.08415631	0.3317214	0.2367	0.356268	0.117364	0.04879036	0.7735628	0.09722024	0.2470134	1.545422	0.561256	0.1486088		S451	-1.07491331527412	-0.479226510385485	-0.625801742070917	-0.448223184237634	-0.930465097287439	-1.31166597743115	-0.111504423288006	-1.01224331115134	-0.6072794864642	0.189047090392894	-0.250839003221648	-0.827955472686593
	S462	1.252472	1.456533	0.2964846	0.5091663	0.2591389	0.6094661	0	0.4673768	0.4669619	2.995442	0.1094383	0		S462	0.0977680256519235	0.163320328685999	-0.52799785983333	-0.293140348554074	-0.586467389070224	-0.215050445898564		-0.330332849243849	-0.330718552613271	0.47646091487153	-0.960830661844295
	S936	1.833776	1.448207	0.4293705	0.6385324	2.004563	1.525128	0.9009702	0.9329491	0.3733649	1.847577	0.1094383	1.269316		S936	0.263346284493591	0.160830642339428	-0.367167797178114	-0.194817061150428	0.302019709936706	0.183306294411244	-0.0452895732713135	-0.0301420499213867	-0.427866512452349	0.266602547190412	-0.960830661844295	0.103569754460407
	S1011	0.3464147	0.2241611	1.267404	1.085724	0.3000457	0	0.4457742	0.4673768	0	0.3747205	0.4000085	0.8657489		S1011	-0.460403687112463	-0.64943975088968	0.102915073449775	0.0357194380418836	-0.522812592792747		-0.35088507071867	-0.330332849243849		-0.426292547116121	-0.397930780012351	-0.0626080515824098
	S1151	0.8133742	0.9061284	0	0.3563772	0.8119471	0	0	0	0.8008472	0.1093531	0.6977595	0		S1151	-0.0897096074113153	-0.0428102576649059		-0.448090088672561	-0.0904722650032626				-0.0964503385064325	-0.961168900840238	-0.156294241876964
	ORF8	4.611015	1.447793	8.853672	7.852426	13.6328	2.372447	1.642298	1.991476	4.939407	4.878425	5.468507	0.1486088		ORF8	0.663796535016335	0.16070647250743	0.947123428730624	0.895003852368461	1.13458506344017	0.375196519154275	0.215451963997241	0.299175076936473	0.693674812873765	0.688279632614579	0.737868772372546	-0.827955472686593
	ORF9	1.25718	0.6038271	2.575349	1.469877	4.266417									ORF9	0.0993974633742347	-0.219087399566733	0.41083609104857	0.167280994301753	0.630063301171605
															Welch’s ANOVA
															Dunnett's T3 multiple comparisons test	Mean Diff.	95.00% CI of diff.	Below threshold?	Summary	Adjusted P Value
															HD1 vs. HD2	-0.1668	-0.8613 to 0.5277	No	ns	>0.9999
															HD1 vs. HD3	-0.1184	-0.8804 to 0.6436	No	ns	>0.9999
															HD1 vs. HD4	-0.03699	-0.7058 to 0.6318	No	ns	>0.9999
															HD1 vs. HD5	0.06566	-1.026 to 1.157	No	ns	>0.9999
															HD1 vs. HD6	0.07936	-1.199 to 1.358	No	ns	>0.9999
															HD1 vs. HD7	0.05740	-0.6580 to 0.7728	No	ns	>0.9999
															HD1 vs. HD8	0.1611	-0.5321 to 0.8543	No	ns	>0.9999
															HD1 vs. HD9	-0.09682	-0.9389 to 0.7453	No	ns	>0.9999
															HD1 vs. HD10	0.07390	-0.9616 to 1.109	No	ns	>0.9999
															HD1 vs. HD11	0.2235	-0.6324 to 1.079	No	ns	>0.9999
															HD1 vs. HD12	0.2003	-0.5376 to 0.9381	No	ns	>0.9999
															HD2 vs. HD3	0.04836	-0.7075 to 0.8042	No	ns	>0.9999
															HD2 vs. HD4	0.1298	-0.5322 to 0.7917	No	ns	>0.9999
															HD2 vs. HD5	0.2324	-0.8542 to 1.319	No	ns	>0.9999
															HD2 vs. HD6	0.2461	-1.027 to 1.519	No	ns	>0.9999
															HD2 vs. HD7	0.2242	-0.4842 to 0.9325	No	ns	0.9997
															HD2 vs. HD8	0.3279	-0.3585 to 1.014	No	ns	0.9495
															HD2 vs. HD9	0.06996	-0.7662 to 0.9061	No	ns	>0.9999
															HD2 vs. HD10	0.2407	-0.7900 to 1.271	No	ns	>0.9999
															HD2 vs. HD11	0.3903	-0.4598 to 1.240	No	ns	0.9448
															HD2 vs. HD12	0.3671	-0.3641 to 1.098	No	ns	0.8934
															HD3 vs. HD4	0.08143	-0.6503 to 0.8131	No	ns	>0.9999
															HD3 vs. HD5	0.1841	-0.9321 to 1.300	No	ns	>0.9999
															HD3 vs. HD6	0.1978	-1.079 to 1.475	No	ns	>0.9999
															HD3 vs. HD7	0.1758	-0.5949 to 0.9466	No	ns	>0.9999
															HD3 vs. HD8	0.2795	-0.4724 to 1.031	No	ns	0.9978
															HD3 vs. HD9	0.02160	-0.8594 to 0.9026	No	ns	>0.9999
															HD3 vs. HD10	0.1923	-0.8718 to 1.256	No	ns	>0.9999
															HD3 vs. HD11	0.3420	-0.5520 to 1.236	No	ns	0.9946
															HD3 vs. HD12	0.3187	-0.4719 to 1.109	No	ns	0.9890
															HD4 vs. HD5	0.1027	-0.9807 to 1.186	No	ns	>0.9999
															HD4 vs. HD6	0.1164	-1.192 to 1.425	No	ns	>0.9999
															HD4 vs. HD7	0.09439	-0.5939 to 0.7827	No	ns	>0.9999
															HD4 vs. HD8	0.1981	-0.4617 to 0.8579	No	ns	>0.9999
															HD4 vs. HD9	-0.05983	-0.8817 to 0.7621	No	ns	>0.9999
															HD4 vs. HD10	0.1109	-0.9122 to 1.134	No	ns	>0.9999
															HD4 vs. HD11	0.2605	-0.5759 to 1.097	No	ns	0.9997
															HD4 vs. HD12	0.2373	-0.4746 to 0.9492	No	ns	0.9992
															HD5 vs. HD6	0.01370	-1.374 to 1.401	No	ns	>0.9999
															HD5 vs. HD7	-0.008263	-1.102 to 1.086	No	ns	>0.9999
															HD5 vs. HD8	0.09546	-0.9840 to 1.175	No	ns	>0.9999
															HD5 vs. HD9	-0.1625	-1.306 to 0.9808	No	ns	>0.9999
															HD5 vs. HD10	0.008235	-1.251 to 1.267	No	ns	>0.9999
															HD5 vs. HD11	0.1579	-0.9956 to 1.311	No	ns	>0.9999
															HD5 vs. HD12	0.1346	-0.9647 to 1.234	No	ns	>0.9999
															HD6 vs. HD7	-0.02196	-1.286 to 1.242	No	ns	>0.9999
															HD6 vs. HD8	0.08176	-1.183 to 1.347	No	ns	>0.9999
															HD6 vs. HD9	-0.1762	-1.460 to 1.108	No	ns	>0.9999
															HD6 vs. HD10	-0.005467	-1.368 to 1.357	No	ns	>0.9999
															HD6 vs. HD11	0.1442	-1.151 to 1.439	No	ns	>0.9999
															HD6 vs. HD12	0.1209	-1.166 to 1.408	No	ns	>0.9999
															HD7 vs. HD8	0.1037	-0.6107 to 0.8182	No	ns	>0.9999
															HD7 vs. HD9	-0.1542	-1.000 to 0.6916	No	ns	>0.9999
															HD7 vs. HD10	0.01650	-1.017 to 1.050	No	ns	>0.9999
															HD7 vs. HD11	0.1661	-0.6941 to 1.026	No	ns	>0.9999
															HD7 vs. HD12	0.1429	-0.6121 to 0.8979	No	ns	>0.9999
															HD8 vs. HD9	-0.2579	-1.094 to 0.5785	No	ns	0.9997
															HD8 vs. HD10	-0.08722	-1.122 to 0.9476	No	ns	>0.9999
															HD8 vs. HD11	0.06241	-0.7883 to 0.9131	No	ns	>0.9999
															HD8 vs. HD12	0.03916	-0.6972 to 0.7755	No	ns	>0.9999
															HD9 vs. HD10	0.1707	-0.9334 to 1.275	No	ns	>0.9999
															HD9 vs. HD11	0.3204	-0.6301 to 1.271	No	ns	0.9990
															HD9 vs. HD12	0.2971	-0.5643 to 1.159	No	ns	0.9980
															HD10 vs. HD11	0.1496	-0.9551 to 1.254	No	ns	>0.9999
															HD10 vs. HD12	0.1264	-0.9172 to 1.170	No	ns	>0.9999
															HD11 vs. HD12	-0.02325	-0.8985 to 0.8520	No	ns	>0.9999

## Sheet: Fig1C
	Raw data:					Log transformed data:
	S1	S2	Non-spike			S1	S2	Non-spike			Welch’s ANOVA
	0.576638661	1.833776442	4.611014738			-0.23909624350158	0.263346389172755	0.663796510339521			Dunnett's T3 multiple comparisons test	Mean Diff.	95.00% CI of diff.	Below threshold?	Summary	Adjusted P Value
	2.493687581	1.448206602	1.447792856			0.396842042427702	0.160830522985476	0.160706429311746			S1 vs. S2	-0.1604	-0.3618 to 0.04095	No	ns	0.1563
	0.23877191	0.429370453	8.853672232			-0.622016766527407	-0.367167844717109	0.947123440110797			S1 vs. Non-spike	-0.7727	-1.099 to -0.4467	Yes	****	<0.0001
	0.469014268	0.638532382	7.852425679			-0.328813945303224	-0.194817073393034	0.895003834614899			S2 vs. Non-spike	-0.6123	-0.9467 to -0.2779	Yes	***	0.0003
	0.073633795	2.00456295	13.63279993			-1.1329228159149	0.302019699104059	1.13458506121021
	0	1.525128518	2.372447586				0.18330644191657	0.375196626426022
	0	0.900970192	1.642298197				-0.0452895771275519	0.215452016092542
	0.167519108	0.932949083	1.99147603			-0.775935648175436	-0.0301420578350084	0.299175083478774
	0.279970359	0.373364901	4.939407323			-0.552887945815476	-0.427866511289158	0.693674841273351
	0.040493055	1.847576566	4.878424891			-1.39261945663263	0.266602445173648	0.688279622911018
	0.227267156	0.109438276	5.468507151			-0.643463322737889	-0.960830757085803	0.73786878436457
	0.19746657	1.269316373	0.14860877			-0.704506417472501	0.103569882081755	-0.827955560358627
	0.2569338	0.346414713	1.257179607			-0.590178759930172	-0.460403670814574	0.0993973276118475
	0.449828033	0.224161072	0.603827069			-0.346953483098147	-0.649439805137479	-0.219087421863065
	0.576219824	1.267403964	2.575349297			-0.239411804532333	0.102915061113849	0.41083614113322
	0.971738432	1.085724323	1.469877317			-0.0124506206976942	0.0357195672433168	0.167281087963559
	0.12844021	0.300045718	4.266416403			-0.891298993032609	-0.522812566739048	0.630063240400747
	0	0
	0.824867928	0.445774186				-0.0836155820348727	-0.350885084358138
	0.90823613	0.467376813				-0.0418012256815522	-0.330332837164028
	0.699100434	0				-0.155460428261857
	1.197915816	0.374720525				0.078426298911981	-0.426292518141561
	0	0.400008501					-0.397930778926638
	0.327554521	0.865748945				-0.48471640193559	-0.0626080290085998
	0.427609558	0.813374244				-0.368952595932235	-0.0897095839178769
	7.574300334	0.906128411				0.879342521647356	-0.042810252392762
	0.880786976	0				-0.0551291158041872
	0.95533143	0.356377185				-0.0198459339144296	-0.448090106952118
	0	0.811947089					-0.0904722708869456
	0.598644808	0				-0.222830779746328
	0	0
	0.251278663	0				-0.599844387391417
	5.590498705	0.800847218				0.747450551208247	-0.096450328745144
	1.975431288	0.109353116				0.295661928089132	-0.961168837296441
	0.335274922	0.697759519				-0.474598929852809	-0.15629423005112
	0.650439755	0				-0.186792922442454
	0.401560724					-0.396248771421353
	1.974218835					0.295395290970597
	0.892973183					-0.0491615832727054
	0.401468034					-0.396349028741668
	0
	0.434523268					-0.361986962843755
	0.280747151					-0.551684642230376
	0.334701833					-0.475341909214958
	0.967405362					-0.0143915097937922
	0.234889532					-0.629136337398371
	0.301875697					-0.520171849161872
	0.897196404					-0.0471124757556845
	0.87392449					-0.0585260902409117
	0.33785645					-0.471267785566387
	2.260340152					0.354173799775991
	0.215722325					-0.666104907643893
	0.432914389					-0.363597979076085
	0
	0.185954469					-0.73059337988249
	0.777758326					-0.109155331017714
	0
	0.04242752					-1.37235235314483
	0
	0
	0.084156314					-1.07491329463184
	0.331721382					-0.479226533951347
	0.2367					-0.625801742070917
	0.356268054					-0.448223118411064
	0.117363952					-0.930465274906976
	0.048790357					-1.31166600413486
	0.773562837					-0.111504402515426
	0.097220239					-1.01224331561846
	0.247013388					-0.607279507562383
	1.545421693					0.189047004119747
	0.561255986					-0.250839014054713
	0.14860877					-0.827955560358627
	1.252471801					0.0977679566486972
	1.456532661					0.163320227606348
	0.296484556					-0.527997924285105
	0.509166272					-0.293140372436734
	0.259138858					-0.586467459458613
	0.609466125					-0.215050428084018
	0
	0.467376813					-0.330332837164028
	0.466961855					-0.330718594465192
	2.99544215					0.476460936619296
	0.109438276					-0.960830757085803
	0

## Sheet: Fig1D
	Raw data:					Log transformed data:
	CoV2	YFV (Pre)	YFV (Post)	HA306		CoV2	YFV (Pre)	YFV (Post)	HA306				Welch’s ANOVA
	0.576638661	0.282063765	3.078727	9.036752185		-0.23909624350158	-0.549652701406862	0.488371180410166	0.956012372779436				Dunnett's T3 multiple comparisons test	Mean Diff.	95.00% CI of diff.	Below threshold?	Summary	Adjusted P Value
	2.493687581	0.453	4.421642	11.33353093		0.396842042427702	-0.343901797987168	0.645583576840954	1.05436523418088				HA306 vs. CoV2	1.267	0.9606 to 1.573	Yes	****	<0.0001
	0.23877191	0.64375919	2.019737	3.318221336		-0.622016766527407	-0.191276558125043	0.305294821483773	0.520905351488659				HA306 vs. Pre-YFV	1.043	0.3482 to 1.738	Yes	**	0.0023
	0.469014268	0.793090085	6.597253	4.72527062		-0.328813945303224	-0.100677479521797	0.819363139286918	0.674426685947323				HA306 vs. Post-YFV	0.02943	-0.4730 to 0.5318	No	ns	>0.9999
	0.073633795	2355-01-01	3.75144	25.06802858		-1.1329228159149	0.0918427497380982	0.574198004797301	1.39912018116633				CoV2 vs. Pre-YFV	-0.2241	-0.8954 to 0.4472	No	ns	0.8791
	0	0.375457409	20.85308	8.289983304			-0.425439321204071	1.3191702093441	0.91855365588345				CoV2 vs. Post-YFV	-1.238	-1.698 to -0.7775	Yes	****	<0.0001
	0	0.151687088	6.06313	8.379621419			-0.819051385917362	0.782696880073558	0.923224398182395				Pre-YFV vs. Post-YFV	-1.013	-1.763 to -0.2640	Yes	**	0.0049
	0.167519108	0.853307745	54.08773	9.233207047		-0.775935648175436	-0.0688943124999085	1.73309875498318	0.965352574362897
	0.279970359	0.254171749	6.068838	15.28910849		-0.552887945815476	-0.594872722606724	0.783105544700042	1.18438216238017
	0.040493055	4.178556429	14.87137	33.61698146		-1.39261945663263	0.621026271439855	1.17235097901512	1.52655871463232
	0.227267156	136.9994794	132.6499	39.82694721		-0.643463322737889	2.13671891683424	2.12270692691944	1.6001770184188
	0.19746657	0.603171225	27.39244	10.57821511		-0.704506417472501	-0.219559385178402	1.43763071904982	1.02441239423299
	0.2569338	5.195043206	17.52529			-0.590178759930172	0.715589163837249	1.24366521319263
	0.449828033					-0.346953483098147
	0.576219824					-0.239411804532333
	0.971738432					-0.0124506206976942
	0.12844021					-0.891298993032609
	0
	0.824867928					-0.0836155820348727
	0.90823613					-0.0418012256815522
	0.699100434					-0.155460428261857
	1.197915816					0.078426298911981
	0
	0.327554521					-0.48471640193559
	0.427609558					-0.368952595932235
	7.574300334					0.879342521647356
	0.880786976					-0.0551291158041872
	0.95533143					-0.0198459339144296
	0
	0.598644808					-0.222830779746328
	0
	0.251278663					-0.599844387391417
	5.590498705					0.747450551208247
	1.975431288					0.295661928089132
	0.335274922					-0.474598929852809
	0.650439755					-0.186792922442454
	0.401560724					-0.396248771421353
	1.974218835					0.295395290970597
	0.892973183					-0.0491615832727054
	0.401468034					-0.396349028741668
	0
	0.434523268					-0.361986962843755
	0.280747151					-0.551684642230376
	0.334701833					-0.475341909214958
	0.967405362					-0.0143915097937922
	0.234889532					-0.629136337398371
	0.301875697					-0.520171849161872
	0.897196404					-0.0471124757556845
	0.87392449					-0.0585260902409117
	0.33785645					-0.471267785566387
	2.260340152					0.354173799775991
	0.215722325					-0.666104907643893
	0.432914389					-0.363597979076085
	0
	0.185954469					-0.73059337988249
	0.777758326					-0.109155331017714
	0
	0.04242752					-1.37235235314483
	0
	0
	0.084156314					-1.07491329463184
	0.331721382					-0.479226533951347
	0.2367					-0.625801742070917
	0.356268054					-0.448223118411064
	0.117363952					-0.930465274906976
	0.048790357					-1.31166600413486
	0.773562837					-0.111504402515426
	0.097220239					-1.01224331561846
	0.247013388					-0.607279507562383
	1.545421693					0.189047004119747
	0.561255986					-0.250839014054713
	0.14860877					-0.827955560358627
	1.252471801					0.0977679566486972
	1.456532661					0.163320227606348
	0.296484556					-0.527997924285105
	0.509166272					-0.293140372436734
	0.259138858					-0.586467459458613
	0.609466125					-0.215050428084018
	0
	0.467376813					-0.330332837164028
	0.466961855					-0.330718594465192
	2.99544215					0.476460936619296
	0.109438276					-0.960830757085803
	0
	1.833776442					0.263346389172755
	1.448206602					0.160830522985476
	0.429370453					-0.367167844717109
	0.638532382					-0.194817073393034
	2.00456295					0.302019699104059
	1.525128518					0.18330644191657
	0.900970192					-0.0452895771275519
	0.932949083					-0.0301420578350084
	0.373364901					-0.427866511289158
	1.847576566					0.266602445173648
	0.109438276					-0.960830757085803
	1.269316373					0.103569882081755
	0.346414713					-0.460403670814574
	0.224161072					-0.649439805137479
	1.267403964					0.102915061113849
	1.085724323					0.0357195672433168
	0.300045718					-0.522812566739048
	0
	0.445774186					-0.350885084358138
	0.467376813					-0.330332837164028
	0
	0.374720525					-0.426292518141561
	0.400008501					-0.397930778926638
	0.865748945					-0.0626080290085998
	0.813374244					-0.0897095839178769
	0.906128411					-0.042810252392762
	0
	0.356377185					-0.448090106952118
	0.811947089					-0.0904722708869456
	0
	0
	0
	0.800847218					-0.096450328745144
	0.109353116					-0.961168837296441
	0.697759519					-0.15629423005112
	0
	4.611014738					0.663796510339521
	1.447792856					0.160706429311746
	8.853672232					0.947123440110797
	7.852425679					0.895003834614899
	13.63279993					1.13458506121021
	2.372447586					0.375196626426022
	1.642298197					0.215452016092542
	1.99147603					0.299175083478774
	4.939407323					0.693674841273351
	4.878424891					0.688279622911018
	5.468507151					0.73786878436457
	0.14860877					-0.827955560358627
	1.257179607					0.0993973276118475
	0.603827069					-0.219087421863065
	2.575349297					0.41083614113322
	1.469877317					0.167281087963559
	4.266416403					0.630063240400747

## Sheet: Fig1F
		HD1	HD2	HD3	HD4	HD5	HD6	HD7	HD8	HD9	HD10	HD11	HD12
	S116	60.75	67.42	0	66.7	100			100	0	100	83.35	0
	S166	0	75	0	70	0		67.85	68.19	100	91.35		100
	S236	40.05	95.15	30.55	95.45		100		100.03	98.75	70.085	88.9	80
	S326	75	92.13333	41.65	99.8		100	83.3	100	58.3	76.3	83.33334	100
	S336	70	66.7	61.49	0	66.6		100	100		50
	S451	100	83.35	0	58.35	100	0	100	0	33.3	83.3	100	100
	S462	49.975	85.59666	16.66667	66.65	75	66.665		33.3	80	81.145	50
	S936	77.91428	80.63	20.825	50.93333	80.16666	69.25	75	50	25	39.665	50	100
	S1011	91.66666	33.3	41.66667	36.1	90		100	66.6		70.815	50	41.65
	S1151	70.16666	62.5		65	50				100	87.5	92.4
	ORF8	46.19	58.33	25.17	33.655	81.085	64.8	41.15	33.34	64.45	56.89	32.6	100
	ORF9	2022-06-28	100	40	100	73.34
	Welch’s ANOVA
	Dunnett's T3 multiple comparisons test	Mean Diff.	95.00% CI of diff.	Below threshold?	Summary	Adjusted P Value
	HD1 vs. HD2	-15.82	-53.67 to 22.04	No	ns	0.9878
	HD1 vs. HD3	33.92	-5.275 to 73.11	No	ns	0.1461
	HD1 vs. HD4	-2.694	-47.55 to 42.16	No	ns	>0.9999
	HD1 vs. HD5	-12.43	-60.37 to 35.52	No	ns	>0.9999
	HD1 vs. HD6	-7.593	-87.25 to 72.06	No	ns	>0.9999
	HD1 vs. HD7	-21.85	-68.67 to 24.97	No	ns	0.9266
	HD1 vs. HD8	-5.953	-60.80 to 48.89	No	ns	>0.9999
	HD1 vs. HD9	-3.007	-62.01 to 56.00	No	ns	>0.9999
	HD1 vs. HD10	-14.18	-52.34 to 23.99	No	ns	0.9978
	HD1 vs. HD11	-10.87	-55.43 to 33.69	No	ns	>0.9999
	HD1 vs. HD12	-18.51	-84.07 to 47.05	No	ns	0.9998
	HD2 vs. HD3	49.73	18.21 to 81.26	Yes	***	0.0004
	HD2 vs. HD4	2022-12-13	-26.14 to 52.38	No	ns	0.9997
	HD2 vs. HD5	3.390	-40.02 to 46.80	No	ns	>0.9999
	HD2 vs. HD6	8.223	-74.30 to 90.75	No	ns	>0.9999
	HD2 vs. HD7	-6.034	-48.63 to 36.56	No	ns	>0.9999
	HD2 vs. HD8	9.863	-41.94 to 61.67	No	ns	>0.9999
	HD2 vs. HD9	12.81	-44.43 to 70.05	No	ns	>0.9999
	HD2 vs. HD10	1.641	-28.07 to 31.35	No	ns	>0.9999
	HD2 vs. HD11	4.944	-34.39 to 44.28	No	ns	>0.9999
	HD2 vs. HD12	-2.697	-67.56 to 62.16	No	ns	>0.9999
	HD3 vs. HD4	-36.61	-77.15 to 3.921	No	ns	0.1092
	HD3 vs. HD5	-46.34	-90.79 to -1.904	Yes	*	0.0360
	HD3 vs. HD6	-41.51	-120.6 to 37.60	No	ns	0.5674
	HD3 vs. HD7	-55.77	-99.26 to -12.27	Yes	**	0.0076
	HD3 vs. HD8	-39.87	-92.27 to 12.53	No	ns	0.2601
	HD3 vs. HD9	-36.93	-94.36 to 20.50	No	ns	0.4666
	HD3 vs. HD10	-48.09	-79.99 to -16.20	Yes	***	0.0006
	HD3 vs. HD11	-44.79	-85.35 to -4.232	Yes	*	0.0223
	HD3 vs. HD12	-52.43	-116.8 to 11.89	No	ns	0.1568
	HD4 vs. HD5	-9.733	-58.80 to 39.33	No	ns	>0.9999
	HD4 vs. HD6	-4.899	-85.54 to 75.74	No	ns	>0.9999
	HD4 vs. HD7	-19.16	-66.69 to 28.37	No	ns	0.9866
	HD4 vs. HD8	-3.259	-58.63 to 52.12	No	ns	>0.9999
	HD4 vs. HD9	-0.3135	-60.30 to 59.67	No	ns	>0.9999
	HD4 vs. HD10	-11.48	-51.05 to 28.08	No	ns	>0.9999
	HD4 vs. HD11	-8.178	-53.94 to 37.58	No	ns	>0.9999
	HD4 vs. HD12	-15.82	-81.25 to 49.61	No	ns	>0.9999
	HD5 vs. HD6	4.833	-74.83 to 84.50	No	ns	>0.9999
	HD5 vs. HD7	-9.424	-59.75 to 40.90	No	ns	>0.9999
	HD5 vs. HD8	6.473	-51.27 to 64.22	No	ns	>0.9999
	HD5 vs. HD9	9.419	-52.40 to 71.24	No	ns	>0.9999
	HD5 vs. HD10	-1.749	-45.45 to 41.95	No	ns	>0.9999
	HD5 vs. HD11	1.554	-47.22 to 50.33	No	ns	>0.9999
	HD5 vs. HD12	-6.087	-73.29 to 61.12	No	ns	>0.9999
	HD6 vs. HD7	-14.26	-94.38 to 65.87	No	ns	>0.9999
	HD6 vs. HD8	1.640	-80.72 to 84.00	No	ns	>0.9999
	HD6 vs. HD9	4.586	-78.28 to 87.45	No	ns	>0.9999
	HD6 vs. HD10	-6.582	-89.36 to 76.20	No	ns	>0.9999
	HD6 vs. HD11	-3.279	-82.96 to 76.40	No	ns	>0.9999
	HD6 vs. HD12	-10.92	-96.87 to 75.03	No	ns	>0.9999
	HD7 vs. HD8	15.90	-40.60 to 72.39	No	ns	>0.9999
	HD7 vs. HD9	18.84	-42.25 to 79.94	No	ns	0.9993
	HD7 vs. HD10	7.675	-35.26 to 50.61	No	ns	>0.9999
	HD7 vs. HD11	10.98	-36.47 to 58.42	No	ns	>0.9999
	HD7 vs. HD12	3.337	-63.98 to 70.66	No	ns	>0.9999
	HD8 vs. HD9	2.946	-62.61 to 68.51	No	ns	>0.9999
	HD8 vs. HD10	-8.222	-60.29 to 43.84	No	ns	>0.9999
	HD8 vs. HD11	-4.919	-60.33 to 50.49	No	ns	>0.9999
	HD8 vs. HD12	-12.56	-82.84 to 57.72	No	ns	>0.9999
	HD9 vs. HD10	-11.17	-68.66 to 46.33	No	ns	>0.9999
	HD9 vs. HD11	-7.865	-67.64 to 51.91	No	ns	>0.9999
	HD9 vs. HD12	-15.51	-88.20 to 57.19	No	ns	>0.9999
	HD10 vs. HD11	3.303	-36.35 to 42.96	No	ns	>0.9999
	HD10 vs. HD12	-4.338	-69.45 to 60.77	No	ns	>0.9999
	HD11 vs. HD12	-7.641	-73.22 to 57.94	No	ns	>0.9999

## Sheet: Fid1G
		% of All Tet+ cell
	Naïve	35.16207
	CM	39.59139
	EM	20.67313
	TEMRA	4.571628

## Sheet: Fig1H
	CoV2	YFV (Pre)	YFV (Post)	HA306		Welch’s ANOVA
	39.225	0	0	9.996		Dunnett's T3 multiple comparisons test	Mean Diff.	95.00% CI of diff.	Below threshold?	Summary	Adjusted P Value
	32.59	31.2	39.8	5.465		HA306 vs. CoV2	-29.34	-37.80 to -20.87	Yes	****	<0.0001
	100	36.43	21.19	12.995		HA306 vs. Pre-YFV	-48.86	-82.50 to -15.22	Yes	**	0.0042
	33.3	76.4	16.63	0		HA306 vs. Post-YFV	-9.211	-20.00 to 1.580	No	ns	0.1167
	0	92.3	21.73	4.63		CoV2 vs. Pre-YFV	-19.53	-53.17 to 14.12	No	ns	0.4349
	0	100	16.16	13.97		CoV2 vs. Post-YFV	20.13	7.975 to 32.28	Yes	***	0.0003
	100	83.35	33.3	0		Pre-YFV vs. Post-YFV	39.65	5.570 to 73.73	Yes	*	0.0193
	0	44.4	9.27	3.16
	16.65	100	2022-02-10	11.235
	100	10.43	2022-09-08	3.67
	100	0.34	0.82	0.33
	25	100	2022-08-15	4.445
	100	36.1	1.85
	30
	100
	32.15
	2022-08-31
	0
	8.69
	0
	59.93333
	4.83
	69.45
	4.545
	0
	0
	1.25
	29.92
	2022-01-11
	20
	25
	7.833333
	58.35
	0
	0
	2022-07-16
	0
	41.65
	2022-07-23
	16.66667
	0
	30
	33.3
	38.5
	100
	33.3
	0
	0
	50
	0
	16.65
	100
	41.65
	0
	100
	0
	100
	66.7
	2022-07-16
	0
	0
	50.025
	2022-04-14
	83.33333
	33.35
	25
	33.35
	66.7
	20
	18.95
	50
	22.08571
	19.36667
	79.175
	49.06667
	19.86667
	30.75
	25
	50
	75
	60.3
	50
	0
	8.333333
	66.7
	58.33333
	63.9
	10
	0
	33.3
	29.15
	50
	58.35
	29.83333
	37.5
	35
	50
	0
	2022-05-12
	7.69
	53.8
	41.7
	74.85
	66.3
	19
	35.2
	58.8
	66.7
	35.57
	43.1
	67.4
	0
	71.4
	0
	60
	0
	2022-07-26

## Sheet: Fig1I
		Age(year old)	Memory(% of Tet)
	HD1	36	58.66403
	HD2	50	75.00917
	HD3	21	25.27439
	HD4	22	61.88653
	HD5	25	68.46574
	HD6	61	66.78583
	HD7	77	80.2875
	HD8	60	65.146
	HD9	37	62.2
	HD10	70	73.36818
	HD11	32	70.06481
	HD12	62	74.52143
	Spearman correlation
	Spearman r
	r	0.7063
	95% confidence interval	0.2042 to 0.9142
	P value
	P (two-tailed)	0.0129
	P value summary	*
	Exact or approximate P value?	Exact
	Significant? (alpha = 0.05)	Yes

## Sheet: Fig1K
		ICOS%				ICOS MFI			sinh-1 transformed COS MFI
		CoV2	totla CD4			CoV2	totla CD4			CoV2	totla CD4
	HD1	22.077	10.11		HD1	91.09	66.7333333		HD1	8.35238553890661	7.73800967252824
	HD2	38.34857143	8.9298		HD2	108.7739286	43.48		HD2	8.70369893231324	6.89693211932471
	HD3	5	4.215		HD3	46	33.9		HD3	7.00714802286017	6.41182647785682
	HD4	19.94833333	8.465		HD4	110.5833333	65.3		HD4	8.73639621064894	7.69523261382369
	HD5	20	6.415		HD5	111.4	37.8		HD5	8.75098069435924	6.62369331269851
	Paired t test								Paired t test
	P value	0.0428							P value	0.0167
	P value summary	*							P value summary	*
	Significantly different (P < 0.05)?	Yes							Significantly different (P < 0.05)?	Yes
	One- or two-tailed P value?	Two-tailed							One- or two-tailed P value?	Two-tailed
	t, df	t=2.929, df=4							t, df	t=3.956, df=4
	Number of pairs	5							Number of pairs	5

## Sheet: Fig2B
	Integrin B7+ % of mem Tet+ cells
		CoV2	total mem
	HD1	47.57167	20.1966667
	HD2	38.71148	11.816
	HD3	39.53438	10.1866667
	HD4	25.37727	13.8641667
	HD5	45.86389	11.4191667
	HD6	11.15	28.48
	HD7	27.46643	21.17
	HD8	57.06667	33.0766667
	HD9	26.2375	26.9588889
	HD10	24.51818	22.2916667
	HD11	34.06667	8.42
	HD12	35.41667	10.9266667
	Paired t test
	P value	0.0043
	P value summary	**
	Significantly different (P < 0.05)?	Yes
	One- or two-tailed P value?	Two-tailed
	t, df	t=3.585, df=11
	Number of pairs	12

## Sheet: Fig2C
	CCR9+ % of mem Tet+ cells
		CoV2	total mem
	HD1	33.415	5.5666667
	HD2	50.26407	6.616
	HD3	41.225	4.5266667
	HD4	26.13636	6.8133333
	HD5	39.50944	4.795
	HD6	7	7.9666667
	HD7	11.76143	10.103333
	HD8	61.86667	4.0266667
	HD9	19.73938	2.3077778
	HD10	7.148636	6.4333333
	HD11	23.19074	3.87
	HD12	22.91667	3.8166667
	Paired t test
	P value	0.0010
	P value summary	**
	Significantly different (P < 0.05)?	Yes
	One- or two-tailed P value?	Two-tailed
	t, df	t=4.433, df=11
	Number of pairs	12

[truncated: 32 more sheets: Fig2D, Fig2E, Fig2F, Fig2G, Fig3C, Fig3D, Fig3F, Fig4C, Fig4D, Fig4E, Fig4F, Fig4G, Fig4H, Fig5B, Fig5C, Fig6B, Fig6C, Fig6D, Fig7A, Fig7B …]
